# Supplementary material for: Psychometric properties of the Greek version of the NEI-VFQ 25
Source: BMC Ophthalmol. 2008 Mar 6;8:4. doi: 10.1186/1471-2415-8-4 (PMC2287166; doi:10.1186/1471-2415-8-4)
Supplement: Additional file 1 — Multitrait-multimethod matrix. Matrix of correlation for the assessment of construct validity of sets of measures. Instead of "1" along the diagonal (as in a typical correlation matrix) we have substituted an estimate of the test-retest reliability of each measure. [file 1471-2415-8-4-S1.xls]

## Sheet: Sheet1
Table 5. Multitrait - Multimethod matrix
		GH	GV	OP		NA			DA			VS:SF		VS:MH				VS:RD		VS:D			DR			CV	PV
		Q1	Q2	Q4	Q19	Q5	Q6	Q7	Q8	Q9	Q14	Q11	Q13	Q3	Q21	Q22	Q25	Q17	Q18	Q20	Q23	Q24	Q15c	Q16	Q16a	Q12	Q10
General health	Q1	0.841
General vision	Q2	0.22	0.889
Ocular pain	Q4	0.241	-0.236	0.803
	Q19	-0.226	0.043	-0.689	0.803
Near activities	Q5	0.004	0.469	-0.144	0.1	0.901
	Q6	0.228	0.538	0.043	-0.01	0.581	0.901
	Q7	0.246	0.43	-0.077	-0.078	0.439	0.433	0.901
Distance activities	Q8	0.028	0.556	-0.246	0.145	0.636	0.513	0.423	0.908
	Q9	0.114	0.324	-0.036	0.055	0.451	0.403	0.397	0.519	0.908
	Q14	-0.124	0.525	-0.463	0.344	0.594	0.444	0.346	0.709	0.405	0.908
Vision specific social functioning	Q11	0.044	0.422	-0.025	-0.1	0.475	0.59	0.413	0.535	0.529	0.471	0.91
	Q13	0.212	0.196	0.143	-0.29	0.332	0.394	0.317	0.401	0.502	0.217	0.566	0.91
Vision specific mental health	Q3	0.081	0.588	0.179	0.062	0.484	0.368	0.395	0.539	0.426	0.386	0.477	0.26	0.823
	Q21	-0.225	-0.395	0.063	0.149	,-548	-0.446	-0.321	-0.55	-0.373	-0.444	,-572	,-463	-0.566	0.823
	Q22	-0.16	-0.462	0.239	-0.036	,-573	-0.509	-0.465	-0.509	-0.587	-0.467	-0.577	-0.424	-0.53	0.666	0.823
	Q25	-0.187	-0.213	0.173	0.01	-0.426	-0.302	-0.431	-0.437	-0.318	-0.377	-0.452	-0.254	-0.301	0.505	0.613	0.823
Vision specific role difficulties	Q17	-0.252	-0.446	0.181	0.043	-0.569	-0.606	-0.478	-0.574	-0.554	-0.482	-0.592	-0.418	-0.51	0.715	0.788	0.558	0.888
	Q18	-0.313	-0.484	0.19	0.01	,-517	-0.582	-0.431	-0.572	-0.526	-0.52	-0.595	-0.371	-0.512	0.711	0.721	0.528	0.865	0.888
Vision specific dependency	Q20	-0.253	-0.305	-0.092	0.323	-0.434	-0.505	-0.451	-0.395	-0.535	-0.341	-0.664	-0.577	-0.442	0.68	0.683	0.552	0.655	0.64	0.826
	Q23	-0.069	-0.41	0.317	-0.121	,-508	-0.489	-0.46	-0.507	-0.47	-0.528	-0.539	-0.303	-0.494	0.571	0.797	0.599	0.744	0.698	0.575	0.826
	Q24	-0.057	-0.382	0.321	-0.144	,-396	-0.442	-0.269	-0.428	-0.359	-0.461	-0.454	-0.187	-0.372	0.517	0.692	0.478	0.651	0.593	0.459	0.862	0.826
Driving	Q15c	-0.123	0.136	0.164	-0.264	0.229	0.33	0.203	0.434	0.036	0.288	0.244	SA	0.202	-0.418	-0.351	-0.32	-0.018	-0.436	-0.296	-0.242	0	0.871
	Q16	-0.238	0.238	-0.275	0.321	0.508	0.185	0.459	0.328	0.58	0.416	0.049	SA	0.553	-0.331	-0.649	-0.014	-0.318	-0.469	-0.181	-0.382	-0.325	0.195	0.871
	Q16a	-0.216	0.364	-0.458	0.387	0.624	0.342	0.457	0.536	0.49	0.647	0.072	SA	0.407	-0.468	-0.745	-0.213	-0.477	-0.634	-0.174	-0.545	-0.423	0.305	0.915	0.871
Color vision	Q12	0.168	0.258	0.098	,-238	0.413	0.315	0.451	0.268	0.466	0.28	0.538	0.483	0.38	-0.445	-0.373	-0.261	-0.409	-0.445	-0.491	-0.298	-0.158	0.441	0.455	0.385	0.717
Peripheral vision	Q10	0.183	0.366	-0.005	-0.104	0.438	0.477	0.462	0.466	0.609	0.367	0.71	0.502	0.433	-0.571	-0.674	-0.415	-0.594	-0.571	-0.653	-0.573	-0.451	0.496	0.619	0.619	0.567	0.84
SA = same answer
